# Supplementary material for: DECODE: a Deep-learning framework for Condensing enhancers and refining boundaries with large-scale functional assays
Source: Bioinformatics. 2021 Jul 12;37(Suppl 1):i280–8. doi: 10.1093/bioinformatics/btab283 (PMC8275369; doi:10.1093/bioinformatics/btab283)
Supplement: btab283_Supplementary_Data [file btab283_supplementary_data.zip]

Archive with 13 entries (12 files):
- btab283-suppl_data/
- btab283-suppl_data/gerstein.40.supp.1.pdf
- btab283-suppl_data/gerstein.40.supp.10.pdf
- btab283-suppl_data/gerstein.40.supp.2.pdf
- btab283-suppl_data/gerstein.40.supp.3.pdf
- btab283-suppl_data/gerstein.40.supp.4.pdf
- btab283-suppl_data/gerstein.40.supp.5.pdf
- btab283-suppl_data/gerstein.40.supp.6.pdf
- btab283-suppl_data/gerstein.40.supp.7.pdf
- btab283-suppl_data/gerstein.40.supp.8.pdf
- btab283-suppl_data/gerstein.40.supp.9.pdf
- btab283-suppl_data/gerstein.40.supp.docx
- btab283-suppl_data/gerstein.40.supp.pdf
